# Supplementary material for: A novel dual-targeting strategy to suppress cariogenic bacteria and biofilms with engineered ARG/FBG bioactive composites
Source: Regen Biomater. 2026 Mar 20;13:rbag058. doi: 10.1093/rb/rbag058 (PMC13089478; doi:10.1093/rb/rbag058)
Supplement: rbag058_Supplementary_Data [file rbag058_supplementary_data.zip]

Archive with 1 entries (1 files):
- Supplementary data RB-2025-663.docx
